# Supplementary material for: Device-Measured Change in Physical Activity in Primary School Children During the UK COVID-19 Pandemic Lockdown: A Longitudinal Study
Source: J Phys Act Health. Author manuscript; Available in PMC 2023 Aug 9. (PMC7614900; doi:10.1123/jpah.2022-0434)
Supplement: Supplementary Material S2 [file EMS181945-supplement-Supplementary_Material_S2.xlsx]

## Sheet: Sheet1
	Results of hierarchical linear modeling for time spent in MVPA
	Parameter	School time model	Total daily model 1	Total daily model 2	Total daily model 3	Total daily model 4
	Regression coefficients
	Intercept	24.5 (9.9), P=0.014	49.0 (13.5), P<0.001	48.3 (14.7), P<0.001	44.0 (13.6), P=0.001	47.4 (13.7), P=0.001
	Lockdown	-10.8 (1.8), P<0.001	-10.8 (2.3), P<0.001	-15.6 (6.6), P=0.017	0.4 (4.0), P=0.925	-10.0 (2.6), P<0.001
	Age	-0.5 (1.0), P<0.637	-2.0 (1.5), P=0.172	-2.0 (1.5), P=0.168	-2.0 (1.5), P=0.172	-1.9 (1.5), P=0.197
	Wear time	0.1 (0.0), P<0.001	0.1 (0.0), P<0.001	0.1 (0.0), P<0.001	0.1 (0.0), P<0.001	0.1 (0.0), P<0.001
	School attendance at lockdown (attend/none)	-7.4 (2.1), P<0.001	-5.0 (2.9), P=0.088	-5.0 (2.9), P=0.089	1.1 (3.5), P=0.748	-5.00 (2.9), P=0.09
	Site (London/Luton)	-2.8 (1.6), P<0.083	-5.0 (2.3), P=0.031	-4.9 (2.3), P=0.032	-5.0 (2.3), P=0.028	-4.9 (2.6), P=0.061
	Gender (Male/Female)	-8.7 (1.6), P<0.001	-11.5 (2.3), P<0.001	-11.5 (2.3), P<0.001	-11.6 (2.3), P<0.001	-11.4 (2.3), P<0.001
	Ethnicity group (White)			0.4 (5.7), P=0.945
	Asian	-5.8 (2.0), P<0.003	-7.1 (2.8), P<0.011	-5.6 (5.9), P=0.342	-7.2 (2.8), P=0.010	-7.2 (2.8), P=0.010
	Black	-4.1 (2.3), P<0.073	-8.1 (3.3), P<0.013	-5.6 (6.2), P=0.365	-8.2 (3.3), P=0.013	-8.8 (3.4), P=0.010
	Mixed	-7.6 (2.4), P<0.002	-7.4 (3.5), P<0.032	-8.9 (6.3), P=0.162	-7.4 (3.4), P=0.032	-7.8 (3.5), P=0.025
	Other	-2.9 (3.4), P<0.388	-3.2 (4.8), P<0.503		-3.1 (4.8), P=0.519	-3.4 (4.8), P=0.484
	BMI-for-age	0.0 (0.7), P<0.952	-1.2 (1.0), P<0.249	-1.2 (1.0), P=0.250	-1.2 (1.0), P=0.237	-1.1 (1.0), P=0.259
	Private transport					1.1 (3.3), P=0.750
	Public transport					4.9 (3.9), P=0.215
	Effect modifiers
	Lockdown x White			6.1 (6.8), P=0.370
	Lockdown x Black			1.4 (7.4), P=0.845
	Lockdown x Asian			3.6 (7.1), P=0.608
	Lockdown x Mixed			10.0 (7.6), P=0.188
	Lockdown x Absent				-13.5 (4.0), P=0.001
	Lockdown x Private transport					-0.3 (3.7), P=0.937
	Lockdown x Public transport					-5.5 (4.5), P=0.216
	Variance components
	Child variance	14.9 (12.4)	80.7 (22.2)	83.0 (22.1)	86.3 (21.8)	81.3 (22.1)
	Wave variance	86.2 (15.8)	106.4 (20.7)	102.4 (20.3)	94.3 (19.3)	104.1 (20.5)
	Day variance	170.2 (8.4)	336.6 (13.9)	336.5 (13.9)	336.5 (13.9)	336.6 (13.9)
	Model summary
	Intra cluster correlation	0.02	0.14
	Variation explained between waves	0.49	0.30
	Deviance statistic	9129	12916	12913	12906	12914
	Total observations	1103	1450	1450	1450	1450
	Groups at wave level	290	293	293	293	293
	Groups at child level	147	147	147	147	147
	Parameter estimate presented with standard error in parenthesis. Outcome reported in minutes.
