# Supplementary material for: Device-Measured Change in Physical Activity in Primary School Children During the UK COVID-19 Pandemic Lockdown: A Longitudinal Study
Source: J Phys Act Health. Author manuscript; Available in PMC 2023 Aug 9. (PMC7614900; doi:10.1123/jpah.2022-0434)
Supplement: Supplementary Material S3 [file EMS181945-supplement-Supplementary_Material_S3.xlsx]

## Sheet: Sheet1
	Results of hierarchical linear modeling for time spent in sedentary behaviour
	Parameter	School time model 2	Total daily model 5	Total daily model 6	Total daily model 7	Total daily model 8
	Regression coefficients
	Intercept	-76 (22.8), P=0.001	-174.0 (31.2), P<0.001	-165.1 (34.0), P<0.001	160.2 (31.3), P=0.001	-169.4 (31.5), P<0.001
	Lockdown	28.6 (4.3), P<0.001	32.2 (5.5), P<0.001	36.4 (16.4), P=0.027	2.2 (9.9), P=0.822	30.0 (6.3), P<0.001
	Age	5.1 (2.4), P=0.031	11.3 (3.4), P=0.001	11.3 (3.4), P<0.001	11.3 (3.4), p<0.001	11.1 (3.4), P=0.001
	Wear time	0.7 (0.0), P<0.001	0.8 (0.0), P<0.001	0.8 (0.0), P<0.001	0.8 (0.0), P=0.001	0.8 (0.0), P<0.001
	School attendance at lockdown (attend/none)	21.6 (4.7), P<0.001	19.0 (6.8), P=0.005	19.0 (6.8), P=0.005	1.7 (8.2), P=0.837	18.9 (6.8), P=0.005
	Site (London/Luton)	1.9 (3.7), P=0.600	7.1 (5.3), P=0.179	7.1 (5.3), P=0.183	7.3 (5.3), P=0.169	7.3 (6.0), P=0.227
	Gender (Male/Female)	8.8 (3.6), P=0.016	13.0 (5.2), P=0.013	12.9 (5.20, P=0.013	13.0 (5.2), P=0.012	12.6 (5.2), P=0.015
	Ethnicity group (White)			-6.8 (13.5), P=0.618
	Asian	11.2 (4.5), P=0.013	9.8 (6.5), P=0.129	-0.2 (14.0), P=0.990	10.0 (6.5), P=0.123	10.0 (6.5), P=0.122
	Black	12.3 (5.3), P=0.019	23.9 (7.6), P=0.002	9.4 (14.7), P=0.521	23.9 (7.6), P=0.002	25.6 (7.8), P=0.001
	Mixed	10.5 (5.6), P=0.058	11.6 (7.9), P=0.144	2.6 (15.1), P=0.863	11.6 (7.9), P=0.145	12.5 (8.0), P=0.117
	Other	10.5 (7.8), P=0.175	10.9 (11.0), P=0.319		10.7 (10.9), P=0.329	11.4 (11.0), P=0.300
	BMI-for-age	-0.6 (1.6), P=0.692	2.0 (2.3), P=0.379	2.0 (2.3), P=0.380	2.1 (2.3), P=0.365	1.9 (2.3), P=0.397
	Private transport					-5.7 (7.9), P=0.472
	Public transport					-12.2 (9.3), P=0.190
	Effect modifiers
	Lockdown x White			-8.9 (17.2), P=0.605
	Lockdown x Black			7.6 (18.6), P=0.684
	Lockdown x Asian			-2.0 (18.7), P=0.910
	Lockdown x Mixed			-4.1 (19.1), P=0.829
	Lockdown x Absent				37.4 (10.0), P<0.001
	Lockdown x Private transport					6.1 (9.3), P=0.514
	Lockdown x Public transport					12.5 (11.3), P=0.267
	Variance components
	Child variance	26.2 (68.4)	337.4 (133.4)	346.7 (123.1)	381.6 (120.0)	338.4 (122.6)
	Wave variance	574.8 (95.8)	760.9 (131.2)	744.1 (129.4)	665.5 (119.9)	748.5 (129.9)
	Day variance	849 (42.1)	1687.3 (70.1)	1687.2 (70.1)	1687.5 (70.1)	1687.7 (70.1)
	Model summary
	Intra cluster correlation	0.03	0.11
	Variation explained between waves	0.33	0.26
	Deviance statistic	10938	15294	15292	15281	15292
	Total observations	1103	1450	1450	1450	1450
	Groups at wave level	290	293	293	293	293
	Groups at child level	147	147	147	147	147
	Parameter estimate presented with standard error in parenthesis. Outcome reported in minutes.
